# Supplementary material for: Attenuating Effects of Dieckol on Hypertensive Nephropathy in Spontaneously Hypertensive Rats
Source: Int J Mol Sci. 2021 Apr 19;22(8):4230. doi: 10.3390/ijms22084230 (PMC8073021; doi:10.3390/ijms22084230)
Supplement: Supplementary file 1 [file ijms-22-04230-s001.zip]

Archive with 1 entries (1 files):
- ijms-1188331-supplementary.pdf
